# Supplementary material for: Relationship of central incisor implant placement to the ridge configuration anterior to the nasopalatine canal in dentate and partially edentulous individuals: a comparative study
Source: PeerJ. 2015 Nov 3;3:e1315. doi: 10.7717/peerj.1315 (PMC4636420; doi:10.7717/peerj.1315)
Supplement: Supplemental Information 1 [file peerj-03-1315-s001.xls]

## Sheet: 有牙组缺牙组比较（36vs3612mm）
ID	group	sex	age	implant site	shapeC	shapeS	lengthP	lengthB	diameterF1	diameterF2	diameter81	diameter82	diameterimplantA1	diameterimplantA2	boneheight	bonewidthF	bonewidth8	bonewidth14	concavitydepth	concavityheight	concavityangle	BLDI	MDDI	CDI	BLDA	MDDA	CDA	Nobel是否穿孔	nobel穿孔在骨下	nobel穿孔高度	nobel穿孔深度	nobel穿孔面积	ITI是否穿孔	ITI穿孔在骨嵴顶下	ITI穿孔区高度	ITI穿孔区深度	ITI穿孔区面积	远中5度后在骨下位置	远中5度后高度	远中5度后深度	远中5度后面积	远中10度后在骨下	远中10度后高度	远中10度后深度	远中10度后面积	颊侧5度后在骨下	颊侧5度后高度	颊侧5度后深度	颊侧5度后面积
4	1	1	50	1	4	1	14.8	21	4.1	3.8	5.1	0	4.4	3.8	7.2	8.2	8.1	6.7	4.5	27	14.2	1.7	-1.1	3.4	3.1	-1	4.1	0	#NULL!	#NULL!	#NULL!	#NULL!	1	11.5	2.8	0.4	0.2	#NULL!	#NULL!	#NULL!	#NULL!	#NULL!	#NULL!	#NULL!	#NULL!	#NULL!	#NULL!	#NULL!	#NULL!
9	1	1	41	1	2	3	12.2	21.2	2.7	2.7	4.1	0	2.6	2.7	6	7.9	7.7	7.7	0	6	0	2.1	-0.5	2.4	4.6	0.5	5	0	#NULL!	#NULL!	#NULL!	#NULL!	0	#NULL!	#NULL!	#NULL!	#NULL!	#NULL!	#NULL!	#NULL!	#NULL!	#NULL!	#NULL!	#NULL!	#NULL!	#NULL!	#NULL!	#NULL!	#NULL!
10	1	1	48	1	4	1	10.5	15.7	2.7	3.7	5.3	0	3	3.2	5.5	6.5	7.2	8.2	0	5.5	0	0.8	1.7	2.4	2.2	1	3.2	0	#NULL!	#NULL!	#NULL!	#NULL!	0	#NULL!	#NULL!	#NULL!	#NULL!	#NULL!	#NULL!	#NULL!	#NULL!	#NULL!	#NULL!	#NULL!	#NULL!	#NULL!	#NULL!	#NULL!	#NULL!
21	1	1	38	1	2	3	9.1	12.3	3.2	3.1	3.2	0	2.1	1.5	5.7	6.4	7	7	1.4	15.9	9.6	0.6	-1.2	2.2	2.7	2.2	4.7	0	#NULL!	#NULL!	#NULL!	#NULL!	0	#NULL!	#NULL!	#NULL!	#NULL!	#NULL!	#NULL!	#NULL!	#NULL!	#NULL!	#NULL!	#NULL!	#NULL!	#NULL!	#NULL!	#NULL!	#NULL!
30	1	1	49	1	2	1	9.7	17.8	5	3.7	5.4	0	5.7	4.1	7.8	7.5	7.7	7.2	2.4	19.5	9.9	3.8	-0.5	5.6	4.3	0.9	5.3	0	#NULL!	#NULL!	#NULL!	#NULL!	0	#NULL!	#NULL!	#NULL!	#NULL!	#NULL!	#NULL!	#NULL!	#NULL!	#NULL!	#NULL!	#NULL!	#NULL!	#NULL!	#NULL!	#NULL!	#NULL!
41	1	2	62	1	4	1	10.3	18.7	4.2	3.2	3.9	0	3.6	3.2	4.4	6.1	6	5.4	0.6	14	4	0.9	-1.5	1.8	2.5	0.6	3.3	0	#NULL!	#NULL!	#NULL!	#NULL!	0	#NULL!	#NULL!	#NULL!	#NULL!	#NULL!	#NULL!	#NULL!	#NULL!	#NULL!	#NULL!	#NULL!	#NULL!	#NULL!	#NULL!	#NULL!	#NULL!
48	1	1	38	1	3	1	9	16.1	2.8	1.9	2.8	1.9	2.8	2	6.5	6.6	6.8	8.2	0	6.5	0	2.4	-0.7	3.7	4.6	2.2	5.7	0	#NULL!	#NULL!	#NULL!	#NULL!	0	#NULL!	#NULL!	#NULL!	#NULL!	#NULL!	#NULL!	#NULL!	#NULL!	#NULL!	#NULL!	#NULL!	#NULL!	#NULL!	#NULL!	#NULL!	#NULL!
55	1	2	48	1	2	1	9.3	18.8	3.4	2.5	0	0	2.9	3.1	8.5	5.3	5.4	4	3.3	24.9	11.9	1.1	-0.7	2.7	2	0.9	3.3	0	#NULL!	#NULL!	#NULL!	#NULL!	1	12	3.3	0.2	0.2	#NULL!	#NULL!	#NULL!	#NULL!	#NULL!	#NULL!	#NULL!	#NULL!	#NULL!	#NULL!	#NULL!	#NULL!
56	1	1	50	1	4	4	13.6	20.1	2.3	2.2	2.6	2.2	1.2	1.1	4.4	6.9	7.5	8.9	0	4.4	0	1.4	-1	2.6	3.2	2.1	4.3	0	#NULL!	#NULL!	#NULL!	#NULL!	0	#NULL!	#NULL!	#NULL!	#NULL!	#NULL!	#NULL!	#NULL!	#NULL!	#NULL!	#NULL!	#NULL!	#NULL!	#NULL!	#NULL!	#NULL!	#NULL!
59	1	2	42	1	4	2	8.6	11.7	2.8	1.7	4.4	0	2.2	1.2	7.7	6.1	6	6.9	1.6	12.3	20	1.7	-1	3.1	3.1	1	3.9	0	#NULL!	#NULL!	#NULL!	#NULL!	0	#NULL!	#NULL!	#NULL!	#NULL!	#NULL!	#NULL!	#NULL!	#NULL!	#NULL!	#NULL!	#NULL!	#NULL!	#NULL!	#NULL!	#NULL!	#NULL!
60	1	2	37	1	2	1	8.6	11	2.1	1.4	0	0	2.6	1.5	8	7.8	7.6	7.7	3.3	20.1	14.3	2.1	0.8	3	2.5	1.7	4	0	#NULL!	#NULL!	#NULL!	#NULL!	0	#NULL!	#NULL!	#NULL!	#NULL!	#NULL!	#NULL!	#NULL!	#NULL!	#NULL!	#NULL!	#NULL!	#NULL!	#NULL!	#NULL!	#NULL!	#NULL!
69	1	1	53	1	2	3	10.7	17.1	3	2.1	3.7	0	2.4	2.1	4.8	5.1	4.6	4.1	2.1	19.6	7.8	-0.8	-0.8	1.6	0.9	0.9	2.5	0	#NULL!	#NULL!	#NULL!	#NULL!	1	10.5	2.4	0.3	0.4	#NULL!	#NULL!	#NULL!	#NULL!	#NULL!	#NULL!	#NULL!	#NULL!	#NULL!	#NULL!	#NULL!	#NULL!
71	1	1	42	1	4	3	9.5	15.1	3.3	3.1	3.1	0	1.6	1.1	4.5	6.6	6.7	10.5	0.7	9.7	8.3	2.1	-1.2	3.2	3	0.6	3.2	0	#NULL!	#NULL!	#NULL!	#NULL!	0	#NULL!	#NULL!	#NULL!	#NULL!	#NULL!	#NULL!	#NULL!	#NULL!	#NULL!	#NULL!	#NULL!	#NULL!	#NULL!	#NULL!	#NULL!	#NULL!
73	1	1	51	1	2	4	11.4	23.4	3	3.4	3.5	0	3	3.6	5.7	7.3	7.8	7.1	0	5.7	0	1.4	-1	2.7	3.8	1.3	4.9	0	#NULL!	#NULL!	#NULL!	#NULL!	0	#NULL!	#NULL!	#NULL!	#NULL!	#NULL!	#NULL!	#NULL!	#NULL!	#NULL!	#NULL!	#NULL!	#NULL!	#NULL!	#NULL!	#NULL!	#NULL!
77	1	1	57	1	3	2	10.6	18	4.1	4.1	5.2	0	4.1	3.4	4.5	5.5	5.9	6.2	0	4.5	0	0	0	2.6	2.4	1.6	4.1	0	#NULL!	#NULL!	#NULL!	#NULL!	0	#NULL!	#NULL!	#NULL!	#NULL!	#NULL!	#NULL!	#NULL!	#NULL!	#NULL!	#NULL!	#NULL!	#NULL!	#NULL!	#NULL!	#NULL!	#NULL!
4	1	1	50	2	4	1	14.8	21	4.1	3.8	5.1	0	4.4	3.8	7.2	8.2	8.1	6.7	4.5	27	14.2	1.7	-1.1	3.4	3.1	-1	4.1	0	#NULL!	#NULL!	#NULL!	#NULL!	0	#NULL!	#NULL!	#NULL!	#NULL!	#NULL!	#NULL!	#NULL!	#NULL!	#NULL!	#NULL!	#NULL!	#NULL!	#NULL!	#NULL!	#NULL!	#NULL!
6	1	1	53	2	3	1	15.2	21.8	2.6	2.3	0	0	2.6	2.6	7.9	9.6	9.6	10	2	26.2	6.6	3.1	-0.5	4.6	5.1	1.4	6	0	#NULL!	#NULL!	#NULL!	#NULL!	0	#NULL!	#NULL!	#NULL!	#NULL!	#NULL!	#NULL!	#NULL!	#NULL!	#NULL!	#NULL!	#NULL!	#NULL!	#NULL!	#NULL!	#NULL!	#NULL!
7	1	1	37	2	4	3	12.6	18.8	3	4	4.2	0	3	3.8	5.4	6.7	6.7	6.5	3.6	23.7	10.5	1.5	-0.9	2	3.2	-1.3	3.5	0	#NULL!	#NULL!	#NULL!	#NULL!	0	#NULL!	#NULL!	#NULL!	#NULL!	#NULL!	#NULL!	#NULL!	#NULL!	#NULL!	#NULL!	#NULL!	#NULL!	#NULL!	#NULL!	#NULL!	#NULL!
12	1	1	36	2	2	3	8.6	15.1	3	2.7	3.9	0	2.9	3	8.7	6.6	6.4	6.5	3.4	23.3	12.3	0.9	-0.8	2.6	1.3	-1.3	3.3	0	#NULL!	#NULL!	#NULL!	#NULL!	0	#NULL!	#NULL!	#NULL!	#NULL!	#NULL!	#NULL!	#NULL!	#NULL!	#NULL!	#NULL!	#NULL!	#NULL!	#NULL!	#NULL!	#NULL!	#NULL!
18	1	2	33	2	3	4	4.7	9.9	6.7	3.4	6	0	6.8	3.7	6.3	4.7	4.2	5	1	11.2	14.7	1	-1.4	2.2	1.4	-1	2.8	0	#NULL!	#NULL!	#NULL!	#NULL!	0	#NULL!	#NULL!	#NULL!	#NULL!	#NULL!	#NULL!	#NULL!	#NULL!	#NULL!	#NULL!	#NULL!	#NULL!	#NULL!	#NULL!	#NULL!	#NULL!
20	1	1	56	2	2	1	7.6	14.1	2.9	3.4	3.8	0	2.8	2.5	6.2	6.2	6.5	8.1	0	6.2	0	0.2	-1.8	2.3	1.4	1.4	2.7	0	#NULL!	#NULL!	#NULL!	#NULL!	0	#NULL!	#NULL!	#NULL!	#NULL!	#NULL!	#NULL!	#NULL!	#NULL!	#NULL!	#NULL!	#NULL!	#NULL!	#NULL!	#NULL!	#NULL!	#NULL!
23	1	1	40	2	3	1	13.2	15.1	2.4	2.9	5.2	0	3.7	4.3	3.9	5.8	5.4	6.6	0	3.9	0	0.8	-1.5	1	3.4	1.2	4.1	0	#NULL!	#NULL!	#NULL!	#NULL!	0	#NULL!	#NULL!	#NULL!	#NULL!	#NULL!	#NULL!	#NULL!	#NULL!	#NULL!	#NULL!	#NULL!	#NULL!	#NULL!	#NULL!	#NULL!	#NULL!
27	1	2	28	2	4	4	7.6	13.7	2.3	2	2.9	0	1.1	1.8	5.3	5.7	5.9	6.8	0	5.3	0	0.9	-1.2	2.4	2.7	1.1	4.1	0	#NULL!	#NULL!	#NULL!	#NULL!	0	#NULL!	#NULL!	#NULL!	#NULL!	#NULL!	#NULL!	#NULL!	#NULL!	#NULL!	#NULL!	#NULL!	#NULL!	#NULL!	#NULL!	#NULL!	#NULL!
30	1	1	49	2	2	1	9.7	17.8	5	3.7	5.4	0	5.7	4.1	7.8	7.5	7.7	7.2	2.4	19.5	9.9	3.8	-0.5	5.6	4.3	0.9	5.3	0	#NULL!	#NULL!	#NULL!	#NULL!	0	#NULL!	#NULL!	#NULL!	#NULL!	#NULL!	#NULL!	#NULL!	#NULL!	#NULL!	#NULL!	#NULL!	#NULL!	#NULL!	#NULL!	#NULL!	#NULL!
39	1	2	31	2	4	4	7.1	12.2	2.9	3.8	5.8	0	2.9	2.3	7.3	6.2	6.3	7.5	0	7.3	0	1.4	-1.2	1.7	3.1	0	3.1	0	#NULL!	#NULL!	#NULL!	#NULL!	0	#NULL!	#NULL!	#NULL!	#NULL!	#NULL!	#NULL!	#NULL!	#NULL!	#NULL!	#NULL!	#NULL!	#NULL!	#NULL!	#NULL!	#NULL!	#NULL!
44	1	1	55	2	2	1	9.4	18.2	3.4	2.7	0	0	3.4	2.1	8.7	7.5	8	6.7	1.6	15.5	10.9	3.7	0	5.2	5.3	1.5	6.4	0	#NULL!	#NULL!	#NULL!	#NULL!	0	#NULL!	#NULL!	#NULL!	#NULL!	#NULL!	#NULL!	#NULL!	#NULL!	#NULL!	#NULL!	#NULL!	#NULL!	#NULL!	#NULL!	#NULL!	#NULL!
50	1	1	56	2	4	1	13.1	14.6	2.4	2.4	3.1	0	2.6	2.6	9.5	6.3	6.5	6.2	1.7	20.6	8.5	1.2	0.8	3.3	2.4	1.3	3.3	0	#NULL!	#NULL!	#NULL!	#NULL!	0	#NULL!	#NULL!	#NULL!	#NULL!	#NULL!	#NULL!	#NULL!	#NULL!	#NULL!	#NULL!	#NULL!	#NULL!	#NULL!	#NULL!	#NULL!	#NULL!
53	1	1	45	2	3	2	9.9	15.8	3.3	3.3	3.3	0	3.7	3.9	7.2	7.4	8.1	7.5	2	18.7	10.3	1.8	0	3	2.3	0.6	4.4	0	#NULL!	#NULL!	#NULL!	#NULL!	0	#NULL!	#NULL!	#NULL!	#NULL!	#NULL!	#NULL!	#NULL!	#NULL!	#NULL!	#NULL!	#NULL!	#NULL!	#NULL!	#NULL!	#NULL!	#NULL!
54	1	1	64	2	2	3	9.5	16.8	4.5	3.1	5	0	3.6	2.4	6.2	4.9	4.2	4.3	0.9	13.9	5.5	1	-1.2	2	1.5	0.5	2.5	0	#NULL!	#NULL!	#NULL!	#NULL!	0	#NULL!	#NULL!	#NULL!	#NULL!	#NULL!	#NULL!	#NULL!	#NULL!	#NULL!	#NULL!	#NULL!	#NULL!	#NULL!	#NULL!	#NULL!	#NULL!
56	1	1	50	2	4	4	13.6	20.1	2.3	2.2	2.6	2.2	1.2	1.1	4.4	6.9	7.5	8.9	0	4.4	0	1.4	-1	2.6	3.2	2.1	4.3	0	#NULL!	#NULL!	#NULL!	#NULL!	0	#NULL!	#NULL!	#NULL!	#NULL!	#NULL!	#NULL!	#NULL!	#NULL!	#NULL!	#NULL!	#NULL!	#NULL!	#NULL!	#NULL!	#NULL!	#NULL!
57	1	1	32	2	4	2	10.1	16.4	4.2	3.6	0	0	3.7	3.7	13	6.1	6.1	5.4	0.9	19.2	3.5	2.3	0.6	3.7	3.4	1	4.6	0	#NULL!	#NULL!	#NULL!	#NULL!	0	#NULL!	#NULL!	#NULL!	#NULL!	#NULL!	#NULL!	#NULL!	#NULL!	#NULL!	#NULL!	#NULL!	#NULL!	#NULL!	#NULL!	#NULL!	#NULL!
60	1	2	37	2	2	1	8.6	11	2.1	1.4	0	0	2.6	1.5	8	7.8	7.6	7.7	3.3	20.1	14.3	2.1	0.8	3	2.5	1.7	4	0	#NULL!	#NULL!	#NULL!	#NULL!	0	#NULL!	#NULL!	#NULL!	#NULL!	#NULL!	#NULL!	#NULL!	#NULL!	#NULL!	#NULL!	#NULL!	#NULL!	#NULL!	#NULL!	#NULL!	#NULL!
69	1	1	53	2	2	3	10.7	17.1	3	2.1	3.7	0	2.4	2.1	4.8	5.1	4.6	4.1	2.1	19.6	7.8	-0.8	-0.8	1.6	0.9	0.9	2.5	0	#NULL!	#NULL!	#NULL!	#NULL!	0	#NULL!	#NULL!	#NULL!	#NULL!	#NULL!	#NULL!	#NULL!	#NULL!	#NULL!	#NULL!	#NULL!	#NULL!	#NULL!	#NULL!	#NULL!	#NULL!
71	1	1	42	2	4	3	9.5	15.1	3.3	3.1	3.1	0	1.6	1.1	4.5	6.6	6.7	10.5	0.7	9.7	8.3	2.1	-1.2	3.2	3	0.6	3.2	0	#NULL!	#NULL!	#NULL!	#NULL!	0	#NULL!	#NULL!	#NULL!	#NULL!	#NULL!	#NULL!	#NULL!	#NULL!	#NULL!	#NULL!	#NULL!	#NULL!	#NULL!	#NULL!	#NULL!	#NULL!
72	1	1	48	2	3	1	8.8	16.6	4.1	3.2	3.6	0	4.3	3.2	4	5	6.6	8.5	0	4	0	0.6	-1.3	1.8	2.6	1.1	4	0	#NULL!	#NULL!	#NULL!	#NULL!	0	#NULL!	#NULL!	#NULL!	#NULL!	#NULL!	#NULL!	#NULL!	#NULL!	#NULL!	#NULL!	#NULL!	#NULL!	#NULL!	#NULL!	#NULL!	#NULL!
74	1	2	36	2	4	1	12.3	18.3	2.5	2.4	2.8	0	1.8	1.7	5.1	6.3	6.3	7.1	0	5.1	0	1.2	-0.6	2.8	4	1.4	5	0	#NULL!	#NULL!	#NULL!	#NULL!	0	#NULL!	#NULL!	#NULL!	#NULL!	#NULL!	#NULL!	#NULL!	#NULL!	#NULL!	#NULL!	#NULL!	#NULL!	#NULL!	#NULL!	#NULL!	#NULL!
78	2	2	38	2	3	2	10.6	16.4	3.9	3	3.7	3	3.8	3	2.8	2.7	5.4	6.3	1.1	12.4	7.7	0	0	0	0	0	0	0	#NULL!	#NULL!	#NULL!	#NULL!	0	#NULL!	#NULL!	#NULL!	#NULL!	#NULL!	#NULL!	#NULL!	#NULL!	#NULL!	#NULL!	#NULL!	#NULL!	#NULL!	#NULL!	#NULL!	#NULL!
79	2	1	49	2	4	2	10.6	15.9	5.6	4.6	5	3.5	6.4	5.1	3.8	5.1	5.8	4.1	3.2	12.6	17.3	0	0	0	0	0	0	0	#NULL!	#NULL!	#NULL!	#NULL!	0	#NULL!	#NULL!	#NULL!	#NULL!	#NULL!	#NULL!	#NULL!	#NULL!	#NULL!	#NULL!	#NULL!	#NULL!	#NULL!	#NULL!	#NULL!	#NULL!
80	2	1	51	1	4	1	10	15.9	3.1	1.9	3.3	0	3.5	2.3	3.6	7.2	8	5.7	1.5	17	7.1	0	0	0	0	0	0	0	#NULL!	#NULL!	#NULL!	#NULL!	0	#NULL!	#NULL!	#NULL!	#NULL!	#NULL!	#NULL!	#NULL!	#NULL!	#NULL!	#NULL!	#NULL!	#NULL!	#NULL!	#NULL!	#NULL!	#NULL!
81	2	2	37	2	4	2	12.2	18.3	4.5	3.6	5	0	4.3	3.3	6.6	4.6	5.1	5.4	1.2	16	7.5	0	0	0	0	0	0	0	#NULL!	#NULL!	#NULL!	#NULL!	0	#NULL!	#NULL!	#NULL!	#NULL!	#NULL!	#NULL!	#NULL!	#NULL!	#NULL!	#NULL!	#NULL!	#NULL!	#NULL!	#NULL!	#NULL!	#NULL!
82	2	1	49	2	4	4	12.4	14.8	2.2	3	2.4	3.1	2.5	2.4	5.8	1.5	6.2	5.6	0	5.8	0	0	0	0	0	0	0	0	#NULL!	#NULL!	#NULL!	#NULL!	0	#NULL!	#NULL!	#NULL!	#NULL!	#NULL!	#NULL!	#NULL!	#NULL!	#NULL!	#NULL!	#NULL!	#NULL!	#NULL!	#NULL!	#NULL!	#NULL!
83	2	1	37	2	4	1	12.8	22.2	3.4	3.3	3	0	3.7	3.8	9.4	3.8	4.4	5.1	2.1	16.9	10.4	0	0	0	0	0	0	0	#NULL!	#NULL!	#NULL!	#NULL!	0	#NULL!	#NULL!	#NULL!	#NULL!	#NULL!	#NULL!	#NULL!	#NULL!	#NULL!	#NULL!	#NULL!	#NULL!	#NULL!	#NULL!	#NULL!	#NULL!
84	2	1	41	1	4	1	14.4	17.8	3.6	4	3.4	0	3.4	4	6.9	7.2	6.9	8.2	5.9	22.5	21.9	0	0	0	0	0	0	0	#NULL!	#NULL!	#NULL!	#NULL!	1	12.1	1.9	0.3	0.2	#NULL!	#NULL!	#NULL!	#NULL!	#NULL!	#NULL!	#NULL!	#NULL!	#NULL!	#NULL!	#NULL!	#NULL!
85	2	1	40	2	4	3	14.2	17.6	2.6	3.8	3	0	3	3.4	6.8	6.2	6.3	5	3	14.4	22.6	0	0	0	0	0	0	0	#NULL!	#NULL!	#NULL!	#NULL!	0	#NULL!	#NULL!	#NULL!	#NULL!	#NULL!	#NULL!	#NULL!	#NULL!	#NULL!	#NULL!	#NULL!	#NULL!	#NULL!	#NULL!	#NULL!	#NULL!
86	2	1	42	1	3	1	11.1	16.2	4.2	4.4	4.3	4.2	4.5	3.7	1.2	2.6	1.5	2.5	4.6	17.3	16.2	0	0	0	0	0	0	1	2.2	6.6	2	4.8	1	2.5	10.2	2.1	4.7	2.4	7.4	1.3	3.5	2.4	8.1	1.2	2.8	2.2	9.4	2.3	5.3
87	2	1	37	2	2	4	12.2	14.9	4.3	3.2	4.3	2.9	2.4	1.7	2.4	6.2	5.6	7.3	0	2.4	0	0	0	0	0	0	0	0	#NULL!	#NULL!	#NULL!	#NULL!	0	#NULL!	#NULL!	#NULL!	#NULL!	#NULL!	#NULL!	#NULL!	#NULL!	#NULL!	#NULL!	#NULL!	#NULL!	#NULL!	#NULL!	#NULL!	#NULL!
88	2	2	36	2	3	1	7.1	14	4.2	5.3	5.5	0	6	4.2	3.2	4.6	4.3	4.5	1.3	10.8	12.1	0	0	0	0	0	0	0	#NULL!	#NULL!	#NULL!	#NULL!	1	5.1	7.6	0.3	0.3	#NULL!	#NULL!	#NULL!	#NULL!	#NULL!	#NULL!	#NULL!	#NULL!	#NULL!	#NULL!	#NULL!	#NULL!
89	2	2	47	1	4	1	9.6	16.1	3.2	2.2	3.3	0	2.7	3.5	6.2	5	4.3	6.8	7.1	20.1	25.5	0	0	0	0	0	0	1	6.7	2.3	0.5	0.8	1	8.1	3	0.5	0.6	#NULL!	#NULL!	#NULL!	#NULL!	#NULL!	#NULL!	#NULL!	#NULL!	8.1	3	0.3	0.4
90	2	1	49	2	4	2	11.5	17.6	3.3	3.6	3.5	0	4	3.7	7.2	2.7	5.9	5.1	0.8	15.2	7.2	0	0	0	0	0	0	0	#NULL!	#NULL!	#NULL!	#NULL!	0	#NULL!	#NULL!	#NULL!	#NULL!	#NULL!	#NULL!	#NULL!	#NULL!	#NULL!	#NULL!	#NULL!	#NULL!	#NULL!	#NULL!	#NULL!	#NULL!
91	2	1	48	1	3	3	11	19.7	3.5	3.3	3.9	0	3.4	3.3	2	1.3	6.5	7.3	1.1	6.7	12.5	0	0	0	0	0	0	0	#NULL!	#NULL!	#NULL!	#NULL!	0	#NULL!	#NULL!	#NULL!	#NULL!	#NULL!	#NULL!	#NULL!	#NULL!	#NULL!	#NULL!	#NULL!	#NULL!	#NULL!	#NULL!	#NULL!	#NULL!
92	2	1	38	1	4	3	9.4	15.7	1.6	1.8	2.7	0	1	0.9	4.6	7.1	7.8	13.5	4.7	18.6	18.7	0	0	0	0	0	0	0	#NULL!	#NULL!	#NULL!	#NULL!	1	11.7	1.6	0.4	0.2	#NULL!	#NULL!	#NULL!	#NULL!	#NULL!	#NULL!	#NULL!	#NULL!	#NULL!	#NULL!	#NULL!	#NULL!
93	2	1	42	2	4	4	10.2	12.9	3.7	3.1	2.4	2.4	1.6	1.8	3.2	9	8	7.3	1.9	10.8	13.3	0	0	0	0	0	0	0	#NULL!	#NULL!	#NULL!	#NULL!	0	#NULL!	#NULL!	#NULL!	#NULL!	#NULL!	#NULL!	#NULL!	#NULL!	#NULL!	#NULL!	#NULL!	#NULL!	#NULL!	#NULL!	#NULL!	#NULL!
94	2	1	43	2	4	1	14.4	18.4	4.4	3.6	4.2	0	4.4	0	7.7	7	7	6.8	2.3	26.3	7.7	0	0	0	0	0	0	0	#NULL!	#NULL!	#NULL!	#NULL!	0	#NULL!	#NULL!	#NULL!	#NULL!	#NULL!	#NULL!	#NULL!	#NULL!	#NULL!	#NULL!	#NULL!	#NULL!	#NULL!	#NULL!	#NULL!	#NULL!
95	2	1	50	1	4	3	12.3	16.1	3	3.5	3	3.2	2.6	1.7	5.3	6.5	6.9	6.3	4.2	20.6	15.3	0	0	0	0	0	0	0	#NULL!	#NULL!	#NULL!	#NULL!	0	#NULL!	#NULL!	#NULL!	#NULL!	#NULL!	#NULL!	#NULL!	#NULL!	#NULL!	#NULL!	#NULL!	#NULL!	#NULL!	#NULL!	#NULL!	#NULL!
96	2	1	51	2	4	1	13.4	19.6	4.8	4.6	3.7	0	4.4	4.3	5	4.1	4.2	3.8	2.9	20.8	10.3	0	0	0	0	0	0	1	2.3	10.6	0.5	0.3	1	2.3	12	0.8	0.9	2.3	7	0.8	11	2.3	5.1	0.9	1.8	2.3	12	1	1.4
97	2	1	49	1	2	4	14.2	20.3	3	3.2	3	3.2	2.7	2.6	3.8	6.7	6.9	6.7	2	19.2	10.4	0	0	0	0	0	0	0	#NULL!	#NULL!	#NULL!	#NULL!	0	#NULL!	#NULL!	#NULL!	#NULL!	#NULL!	#NULL!	#NULL!	#NULL!	#NULL!	#NULL!	#NULL!	#NULL!	#NULL!	#NULL!	#NULL!	#NULL!
98	2	1	54	1	4	2	9.1	16	4.3	4.8	4.1	4.5	4.3	3.5	2.4	4.7	3.9	3.9	0.8	6.8	10	0	0	0	0	0	0	0	#NULL!	#NULL!	#NULL!	#NULL!	0	#NULL!	#NULL!	#NULL!	#NULL!	#NULL!	#NULL!	#NULL!	#NULL!	#NULL!	#NULL!	#NULL!	#NULL!	#NULL!	#NULL!	#NULL!	#NULL!
99	2	1	51	2	2	4	8.6	15.5	3.9	3.4	3.8	0	3	1.5	2	5.6	4.5	8.5	3.8	15.4	15.9	0	0	0	0	0	0	0	#NULL!	#NULL!	#NULL!	#NULL!	0	#NULL!	#NULL!	#NULL!	#NULL!	#NULL!	#NULL!	#NULL!	#NULL!	#NULL!	#NULL!	#NULL!	#NULL!	#NULL!	#NULL!	#NULL!	#NULL!
100	2	2	32	2	3	4	6.4	13.3	3.5	2.7	4.9	0	3.7	2.2	4.2	5.3	4.1	6.3	0.5	9.8	6.1	0	0	0	0	0	0	0	#NULL!	#NULL!	#NULL!	#NULL!	0	#NULL!	#NULL!	#NULL!	#NULL!	#NULL!	#NULL!	#NULL!	#NULL!	#NULL!	#NULL!	#NULL!	#NULL!	#NULL!	#NULL!	#NULL!	#NULL!
101	2	1	62	2	3	1	10.8	14.3	3.5	2.9	3.2	0	3.4	3.2	7.7	7.6	7.8	8.4	2.4	19.8	9.7	0	0	0	0	0	0	0	#NULL!	#NULL!	#NULL!	#NULL!	0	#NULL!	#NULL!	#NULL!	#NULL!	#NULL!	#NULL!	#NULL!	#NULL!	#NULL!	#NULL!	#NULL!	#NULL!	#NULL!	#NULL!	#NULL!	#NULL!
102	2	2	39	1	4	4	11.7	19.9	3.5	3	3.3	0	4.3	2.9	5.3	6.7	6.1	6.8	0.7	12.4	4.2	0	0	0	0	0	0	0	#NULL!	#NULL!	#NULL!	#NULL!	0	#NULL!	#NULL!	#NULL!	#NULL!	#NULL!	#NULL!	#NULL!	#NULL!	#NULL!	#NULL!	#NULL!	#NULL!	#NULL!	#NULL!	#NULL!	#NULL!
103	2	1	31	2	3	4	10.3	14.2	2.6	2.9	2.6	3.1	2.8	3	7.2	6.2	6.3	8.8	3.8	20.3	13.3	0	0	0	0	0	0	0	#NULL!	#NULL!	#NULL!	#NULL!	0	#NULL!	#NULL!	#NULL!	#NULL!	#NULL!	#NULL!	#NULL!	#NULL!	#NULL!	#NULL!	#NULL!	#NULL!	#NULL!	#NULL!	#NULL!	#NULL!
104	2	1	59	1	2	4	16.3	17.3	2.2	2.8	4.5	0	3	0	11.4	8.9	7.2	9.7	2.3	27.2	9.1	0	0	0	0	0	0	0	#NULL!	#NULL!	#NULL!	#NULL!	0	#NULL!	#NULL!	#NULL!	#NULL!	#NULL!	#NULL!	#NULL!	#NULL!	#NULL!	#NULL!	#NULL!	#NULL!	#NULL!	#NULL!	#NULL!	#NULL!
105	2	1	49	1	4	4	12.4	17.4	2.9	3.6	4.9	0	3	0	8.5	7.7	7.8	10.3	6.7	22.8	20	0	0	0	0	0	0	1	8.6	2.9	0.3	0.3	1	9.6	5	0.7	0.9	#NULL!	#NULL!	#NULL!	#NULL!	#NULL!	#NULL!	#NULL!	#NULL!	10.9	2.9	0.3	0.2
106	2	1	56	2	4	1	10.6	17.5	2.6	4.5	2.8	4.5	3.3	4.6	3.4	6	5.8	7.7	0	3.4	0	0	0	0	0	0	0	0	#NULL!	#NULL!	#NULL!	#NULL!	0	#NULL!	#NULL!	#NULL!	#NULL!	#NULL!	#NULL!	#NULL!	#NULL!	#NULL!	#NULL!	#NULL!	#NULL!	#NULL!	#NULL!	#NULL!	#NULL!
107	2	2	63	1	4	2	8.7	14.6	2.5	2.8	2.9	0	2.5	2.9	6.5	3.1	3.2	6.1	1.8	13.5	10.2	0	0	0	0	0	0	1	9.4	6.2	1.1	1	1	9.1	6.1	1.4	1.8	9.7	3.8	0.7	0.9	#NULL!	#NULL!	#NULL!	#NULL!	9.3	4.7	0.8	1
108	2	1	55	2	4	2	12.9	19.1	3.1	3.6	3	3.7	2.3	3.2	5.1	7.1	6.8	6.9	1	13.2	8.1	0	0	0	0	0	0	0	#NULL!	#NULL!	#NULL!	#NULL!	0	#NULL!	#NULL!	#NULL!	#NULL!	#NULL!	#NULL!	#NULL!	#NULL!	#NULL!	#NULL!	#NULL!	#NULL!	#NULL!	#NULL!	#NULL!	#NULL!
109	2	1	54	2	4	3	16.6	20.2	2.8	3.6	2.8	2.2	2	1.4	4	6	8	9.1	0	4	0	0	0	0	0	0	0	0	#NULL!	#NULL!	#NULL!	#NULL!	0	#NULL!	#NULL!	#NULL!	#NULL!	#NULL!	#NULL!	#NULL!	#NULL!	#NULL!	#NULL!	#NULL!	#NULL!	#NULL!	#NULL!	#NULL!	#NULL!
110	2	1	56	2	3	1	10.6	12.3	3.2	2	4.1	0	2	1.7	8.4	4.8	4.9	6.6	2.1	20.7	7.3	0	0	0	0	0	0	0	#NULL!	#NULL!	#NULL!	#NULL!	0	#NULL!	#NULL!	#NULL!	#NULL!	#NULL!	#NULL!	#NULL!	#NULL!	#NULL!	#NULL!	#NULL!	#NULL!	#NULL!	#NULL!	#NULL!	#NULL!
111	2	2	42	1	3	4	3.1	11.7	6.4	3.7	6	0	6.1	4	3.8	1.7	2.9	5.5	1.7	6.7	10.9	0	0	0	0	0	0	1	7.9	3.7	0.5	0.6	1	7.2	5.6	0.9	1.3	7.2	3.8	0.4	0.2	#NULL!	#NULL!	#NULL!	#NULL!	8	3.1	0.6	0.8
112	2	2	28	2	4	3	10.4	15.1	2.9	3.1	3.3	2.9	3.4	2.1	4.8	6.9	7.7	9	0	4.8	0	0	0	0	0	0	0	0	#NULL!	#NULL!	#NULL!	#NULL!	0	#NULL!	#NULL!	#NULL!	#NULL!	#NULL!	#NULL!	#NULL!	#NULL!	#NULL!	#NULL!	#NULL!	#NULL!	#NULL!	#NULL!	#NULL!	#NULL!
113	2	1	38	1	4	1	11.1	17.4	2.2	2.6	3.3	0	3	0	10.4	5.9	5	7.5	3.3	25.8	11.4	0	0	0	0	0	0	0	#NULL!	#NULL!	#NULL!	#NULL!	0	#NULL!	#NULL!	#NULL!	#NULL!	#NULL!	#NULL!	#NULL!	#NULL!	#NULL!	#NULL!	#NULL!	#NULL!	#NULL!	#NULL!	#NULL!	#NULL!
[truncated: 80 more columns]
